# Supplementary material for: Pectins as Brakes? Their Potential Implication in Adjusting Mesophyll Conductance Under Water Deficit and Salt Stresses
Source: Plants (Basel). 2025 Jul 14;14(14):2180. doi: 10.3390/plants14142180 (PMC12300285; doi:10.3390/plants14142180)
Supplement: Supplementary file 1 [file plants-14-02180-s001.zip]

Archive with 3 entries (3 files):
- Table S1.pdf
- Table S2.pdf
- Table S3.xls
