# Supplementary material for: Pectins as Brakes? Their Potential Implication in Adjusting Mesophyll Conductance Under Water Deficit and Salt Stresses
Source: Plants (Basel). 2025 Jul 14;14(14):2180. doi: 10.3390/plants14142180 (PMC12300285; doi:10.3390/plants14142180)
Supplement: Supplementary file 1 [file plants-14-02180-s001.zip › Table S3.xls]

## Sheet: Hoja 1
Table S3. Compiled leaf structural, anatomical, cell wall compositional and gas exchange parameters from published studies. “CL”, “ST WS”, “LT WS”, and “S+N” stand for control (i.e., well watering conditions), short-term water deficit stress, long-term water deficit stress, and salt stress application plus nanoceria delivery, respectively. For further details, consult the original study.
		Gas exchange characterization															Foliar structure particularities						Cell wall composition												Anatomical traits												References
		Net CO2 assimilation			Stomatal conductance			Mesophyll conductance			Electron transport rate			Water use efficiency			Leaf mass per area			Leaf density			-			-			-			-			Leaf thickness			Fraction of intercellular air spaces			Chloroplasts surface area exposed to intercellular air spaces per unit of leaf surface area			Cell wall thickness
Species	Treatments	AN			gs			gm			ETR			WUE			LMA			LD			Cellulose			Hemicellulose			Pectins			Lignin			Tleaf			fias			Sc/S			Tcw
		(µmol m-2 s-1)			(mol m-2 s-1)			(mol m-2 s-1)			(μmol m-2 s -1)			(µmol CO2 mol-1 H2O)			(g m-2)			(g cm-3)			(mg g-1 AIR)			(mg g-1 AIR)			(mg g-1 AIR)			(mg g-1 AIR)			(µm)			(%)			(m2 m-2)			(µm)
N. sylvestris	CL	12.9655	±	0.482759	0.155385	±	0.00230769	0.114	±	0.008	118.235	±	7.05882	83.4414	±	NA	43.9	±	2.7	NA	±	NA	103.01	±	10.91	353.45	±	16.91	74.61	±	3.8	NA	±	NA	235.6	±	4	NA	±	NA	NA	±	NA	NA	±	NA	Clemente-Moreno MJ, Gago J, Díaz-Vivancos P, Bernal A, Miedes E, Bresta P, Liakopoulos G, Fernie AR, Hernández JA, Flexas J. (2019). The apoplastic antioxidant system and altered cell wall dynamics influence mesophyll conductance and the rate of photosynthesis. The Plant Journal 99, 1031–1046.
N. sylvestris	Salt stress	5.44828	±	0.206897	0.03	±	0.00153846	0.0493333	±	0.004	85.8824	±	5.29412	181.609	±	NA	35.5	±	0.4	NA	±	NA	133.27	±	2.75	231.21	±	4.16	85.88	±	1.97	NA	±	NA	244.5	±	14.3	NA	±	NA	NA	±	NA	NA	±	NA	Clemente-Moreno MJ, Gago J, Díaz-Vivancos P, Bernal A, Miedes E, Bresta P, Liakopoulos G, Fernie AR, Hernández JA, Flexas J. (2019). The apoplastic antioxidant system and altered cell wall dynamics influence mesophyll conductance and the rate of photosynthesis. The Plant Journal 99, 1031–1046.
N. sylvestris	ST WS	5.93103	±	0.206897	0.0446154	±	0.00307692	0.0486667	±	0.00466667	67.6471	±	2.94118	132.937	±	NA	53.5	±	1.01	NA	±	NA	146.76	±	2.78	369.24	±	9.03	87.07	±	1.94	NA	±	NA	275.7	±	11.9	NA	±	NA	NA	±	NA	NA	±	NA	Clemente-Moreno MJ, Gago J, Díaz-Vivancos P, Bernal A, Miedes E, Bresta P, Liakopoulos G, Fernie AR, Hernández JA, Flexas J. (2019). The apoplastic antioxidant system and altered cell wall dynamics influence mesophyll conductance and the rate of photosynthesis. The Plant Journal 99, 1031–1046.
A. unnedo (old leaves)	CL	7.31707	±	1.07317	0.0375	±	0.0075	0.075	±	0.0075	87.8049	±	9.7561	128.049	±	6.09756	202	±	7	0.442	±	0.006	167	±	5	199	±	15	63	±	2	NA	±	NA	NA	±	NA	NA	±	NA	NA	±	NA	NA	±	NA	Nadal M, Roig-Oliver M, Bota J, Flexas J. (2020). Leaf age-dependent elastic adjustment and photosynthetic performance under drought stress in Arbutus unedo seedlings. Flora 271, 151662.
A. unnedo (old leaves)	ST WS	5.07317	±	0.780488	0.02325	±	0.0045	0.07875	±	0.0175	68.2927	±	7.31707	145.122	±	13.4146	211	±	13	0.52	±	0.009	146	±	10	179	±	10	70	±	3	NA	±	NA	NA	±	NA	NA	±	NA	NA	±	NA	NA	±	NA	Nadal M, Roig-Oliver M, Bota J, Flexas J. (2020). Leaf age-dependent elastic adjustment and photosynthetic performance under drought stress in Arbutus unedo seedlings. Flora 271, 151662.
A. unnedo (young leaves)	CL	12.5854	±	1.26829	0.0825	±	0.018	0.11625	±	0.00625	112.195	±	8.53659	106.098	±	10.9756	84	±	2	0.349	±	0.01	123	±	24	165	±	13	46	±	1	NA	±	NA	NA	±	NA	NA	±	NA	NA	±	NA	NA	±	NA	Nadal M, Roig-Oliver M, Bota J, Flexas J. (2020). Leaf age-dependent elastic adjustment and photosynthetic performance under drought stress in Arbutus unedo seedlings. Flora 271, 151662.
A. unnedo (young leaves)	ST WS	6.14634	±	0.97561	0.02625	±	0.00675	0.125	±	0.0325	108.537	±	24.3902	153.659	±	13.4146	146	±	9	0.438	±	0.019	148	±	2	160	±	3	51	±	4	NA	±	NA	NA	±	NA	NA	±	NA	NA	±	NA	NA	±	NA	Nadal M, Roig-Oliver M, Bota J, Flexas J. (2020). Leaf age-dependent elastic adjustment and photosynthetic performance under drought stress in Arbutus unedo seedlings. Flora 271, 151662.
H. annuus (Beauté d'automne cultivar)	CL	10.8993	±	0.562332	0.341303	±	0.0156618	0.067394	±	0.00276758	97.4143	±	6.68516	34.9441	±	3.56528	46.3494	±	1.51741	0.239955	±	0.0138576	135.227	±	5.45683	303.387	±	30.7329	99.3512	±	3.9463	298.876	±	20.4973	193.213	±	5.13062	34.7671	±	4.43132	19.5675	±	1.3616	0.162155	±	0.0101233	Roig-Oliver M, Bresta P, Nadal M, Liakopoulos G, Nikolopoulos D, Karabourniotis G, Bota J, Flexas J. 2020. Cell wall composition and thickness affect mesophyll conductance to CO2 diffusion in Helianthus annuus under water deprivation. Journal of Experimental Botany 71: 7198–7209.
H. annuus (Beauté d'automne cultivar)	LT WS	18.4123	±	1.94995	0.341096	±	0.0538155	0.111076	±	0.0098326	200.237	±	18.8416	60.9024	±	5.23218	51.4311	±	5.12882	0.274206	±	0.0378386	135.2	±	10.0007	181.189	±	18.4248	110.255	±	11.6436	219.802	±	6.78015	197.465	±	4.98461	28.3275	±	2.90306	17.9906	±	0.805475	0.141707	±	0.00747881	Roig-Oliver M, Bresta P, Nadal M, Liakopoulos G, Nikolopoulos D, Karabourniotis G, Bota J, Flexas J. 2020. Cell wall composition and thickness affect mesophyll conductance to CO2 diffusion in Helianthus annuus under water deprivation. Journal of Experimental Botany 71: 7198–7209.
H. annuus (Beauté d'automne cultivar)	ST WS	6.34504	±	1.20867	0.150491	±	0.0433485	0.0307463	±	0.00812454	77.2301	±	13.3293	46.6454	±	6.18261	44.187	±	2.10076	0.232679	±	0.011922	164.376	±	12.3867	227.834	±	11.7709	101.099	±	4.9452	315.234	±	16.8556	191.547	±	6.4842	34.0046	±	4.24288	14.6111	±	1.72539	0.166127	±	0.00732851	Roig-Oliver M, Bresta P, Nadal M, Liakopoulos G, Nikolopoulos D, Karabourniotis G, Bota J, Flexas J. 2020. Cell wall composition and thickness affect mesophyll conductance to CO2 diffusion in Helianthus annuus under water deprivation. Journal of Experimental Botany 71: 7198–7209.
G. biloba	CL	7.90747	±	0.425132	0.0436162	±	0.00193926	0.187768	±	0.0211425	71.2707	±	4.78637	181.325	±	5.57724	41.4176	±	1.22039	0.153035	±	0.00448035	125.237	±	12.86	176.515	±	18.3446	71.2743	±	6.52301	NA	±	NA	193.005	±	12.0704	30.8668	±	3.94753	9.73339	±	1.27725	0.388659	±	0.00910112	Roig-Oliver M, Nadal M, Bota J, Flexas J. 2020. Ginkgo biloba and Helianthus annuus show different strategies to adjust photosynthesis, leaf water relations, and cell wall composition under water deficit stress. Photosynthetica 58, 1098–1106.
G. biloba	ST WS	6.49666	±	0.509502	0.0415922	±	0.00531362	0.134414	±	0.0101463	42.6234	±	3.82892	163.967	±	13.1463	73.6693	±	8.62727	0.256454	±	0.0270865	100.203	±	11.5707	261.349	±	30.5481	79.6037	±	4.16459	NA	±	NA	192.282	±	20.0616	25.1332	±	1.8343	10.9217	±	1.13184	0.417281	±	0.0252067	Roig-Oliver M, Nadal M, Bota J, Flexas J. 2020. Ginkgo biloba and Helianthus annuus show different strategies to adjust photosynthesis, leaf water relations, and cell wall composition under water deficit stress. Photosynthetica 58, 1098–1106.
H. annuus (Beauté d'automne cultivar)	CL	25.33	±	2.90007	0.346093	±	0.0349847	0.252505	±	0.0509009	91.4584	±	13.4513	73.6579	±	7.44881	32.0368	±	0.714629	0.162296	±	0.0041349	86.6271	±	8.83725	79.7187	±	12.5414	73.086	±	12.092	NA	±	NA	175.32	±	6.42821	45.4987	±	2.38969	17.2435	±	1.4801	0.178063	±	0.00502316	Roig-Oliver M, Nadal M, Bota J, Flexas J. 2020. Ginkgo biloba and Helianthus annuus show different strategies to adjust photosynthesis, leaf water relations, and cell wall composition under water deficit stress. Photosynthetica 58, 1098–1106.
H. annuus (Beauté d'automne cultivar)	ST WS	11.2652	±	1.15265	0.0654715	±	0.0092143	0.157065	±	0.0177258	123.547	±	6.23811	176.716	±	9.25487	48.0845	±	1.02231	0.224024	±	0.00462616	128.737	±	5.1902	156.234	±	9.81704	103.675	±	3.44643	NA	±	NA	178.319	±	7.28135	40.3054	±	0.5822	18.7379	±	1.59164	0.161628	±	0.0115783	Roig-Oliver M, Nadal M, Bota J, Flexas J. 2020. Ginkgo biloba and Helianthus annuus show different strategies to adjust photosynthesis, leaf water relations, and cell wall composition under water deficit stress. Photosynthetica 58, 1098–1106.
V. vinifera (Grenache cultivar)	CL	8.11876	±	0.73461	0.0715166	±	0.00883283	0.0769539	±	0.0147152	82.7078	±	5.52132	125.303	±	10.594	83.4156	±	4.50953	0.607933	±	0.0391481	83.8239	±	11.6236	393.813	±	8.69302	79.9731	±	3.68074	NA	±	NA	NA	±	NA	NA	±	NA	NA	±	NA	NA	±	NA	Roig-Oliver M, Nadal M, Clemente-Moreno MJ, Bota J, Flexas J. 2020. Cell wall components regulate photosynthesis and leaf water relations of Vitis vinifera cv. Grenache acclimated to contrasting environmental conditions. Journal of Plant Physiology 244: 153084.
V. vinifera (Grenache cultivar)	ST WS	2.7299	±	0.607532	0.020179	±	0.00343438	0.0176861	±	0.00587328	42.0572	±	6.05819	130.436	±	11.0042	55.82	±	4.85274	0.300733	±	0.0109723	169.735	±	12.1665	163.61	±	13.0302	113.274	±	8.72603	NA	±	NA	NA	±	NA	NA	±	NA	NA	±	NA	NA	±	NA	Roig-Oliver M, Nadal M, Clemente-Moreno MJ, Bota J, Flexas J. 2020. Cell wall components regulate photosynthesis and leaf water relations of Vitis vinifera cv. Grenache acclimated to contrasting environmental conditions. Journal of Plant Physiology 244: 153084.
H. annuus (Beauté d'automne cultivar)	CL	19.5953	±	1.55386	0.133829	±	0.0281624	0.280452	±	0.0376489	207.517	±	20.2119	137.308	±	10.4667	57.7675	±	3.91956	0.129529	±	0.00314921	171.603	±	21.1723	172.061	±	25.8953	116.917	±	3.43827	37.1562	±	2.06033	NA	±	NA	NA	±	NA	NA	±	NA	NA	±	NA	Roig-Oliver M, Bresta P, Nikolopoulos D, Bota J, Flexas J. 2021. Dynamic changes in cell wall composition of mature sunflower leaves under distinct water regimes affect photosynthesis. J Exp Bot. 72(22):7863-7875.
H. annuus (Beauté d'automne cultivar)	CL	13.9234	±	0.369686	0.334868	±	0.0636282	0.177292	±	0.0323714	101.735	±	4.70506	52.0787	±	1.81941	63.3013	±	4.278	0.123316	±	0.0125068	127.941	±	14.6219	396.99	±	8.02153	94.5182	±	4.55905	129.328	±	10.7616	NA	±	NA	NA	±	NA	NA	±	NA	NA	±	NA	Roig-Oliver M, Bresta P, Nikolopoulos D, Bota J, Flexas J. 2021. Dynamic changes in cell wall composition of mature sunflower leaves under distinct water regimes affect photosynthesis. J Exp Bot. 72(22):7863-7875.
H. annuus (Beauté d'automne cultivar)	ST WS	9.04494	±	1.0174	0.158634	±	0.0210293	0.123031	±	0.0071939	97.337	±	7.79744	78.8976	±	5.94951	73.8501	±	3.00365	0.137828	±	0.00567552	118.607	±	9.85285	290.463	±	20.8368	124.765	±	5.8702	135.159	±	8.30275	NA	±	NA	NA	±	NA	NA	±	NA	NA	±	NA	Roig-Oliver M, Bresta P, Nikolopoulos D, Bota J, Flexas J. 2021. Dynamic changes in cell wall composition of mature sunflower leaves under distinct water regimes affect photosynthesis. J Exp Bot. 72(22):7863-7875.
T. aestivum	CL	23.8665	±	1.17582	0.51745	±	0.00520593	0.226766	±	0.0447024	192.976	±	8.69868	47.8196	±	0.980049	41.8261	±	2.88014	0.177001	±	0.0104299	292.931	±	3.78341	227.714	±	8.34468	33.1978	±	0.768449	NA	±	NA	NA	±	NA	NA	±	NA	NA	±	NA	NA	±	NA	Roig-Oliver, M, Fullana-Pericàs M, Bota J, Flexas J. 2021. Adjustments in photosynthesis and leaf water relations are related to changes in cell wall composition in Hordeum vulgare and Triticum aestivum subjected to water deficit stress. Plant Science, 311, 111015.
T. aestivum	ST WS	15.3372	±	2.10983	0.19369	±	0.0367823	0.252659	±	0.0590915	128.186	±	6.46042	89.2912	±	7.31883	38.69	±	1.26896	0.165196	±	0.00773598	224.883	±	9.39011	192.101	±	11.586	32.3378	±	1.52149	NA	±	NA	NA	±	NA	NA	±	NA	NA	±	NA	NA	±	NA	Roig-Oliver, M, Fullana-Pericàs M, Bota J, Flexas J. 2021. Adjustments in photosynthesis and leaf water relations are related to changes in cell wall composition in Hordeum vulgare and Triticum aestivum subjected to water deficit stress. Plant Science, 311, 111015.
H. vulgare	CL	25.9232	±	1.71943	0.591276	±	0.0715465	0.269532	±	0.0118143	187.002	±	13.5228	45.4253	±	3.65632	29.3482	±	0.98725	0.108132	±	0.00823812	228.99	±	9.79045	176.806	±	15.1894	26.751	±	3.47657	NA	±	NA	NA	±	NA	NA	±	NA	NA	±	NA	NA	±	NA	Roig-Oliver, M, Fullana-Pericàs M, Bota J, Flexas J. 2021. Adjustments in photosynthesis and leaf water relations are related to changes in cell wall composition in Hordeum vulgare and Triticum aestivum subjected to water deficit stress. Plant Science, 311, 111015.
H. vulgare	ST WS	11.6402	±	1.83629	0.13259	±	0.0263502	0.155827	±	0.038423	100.602	±	10.0574	96.0576	±	5.63233	40.791	±	2.1138	0.159105	±	0.010588	239.509	±	6.38742	207.275	±	12.9881	33.8555	±	1.57857	NA	±	NA	NA	±	NA	NA	±	NA	NA	±	NA	NA	±	NA	Roig-Oliver, M, Fullana-Pericàs M, Bota J, Flexas J. 2021. Adjustments in photosynthesis and leaf water relations are related to changes in cell wall composition in Hordeum vulgare and Triticum aestivum subjected to water deficit stress. Plant Science, 311, 111015.
S. lycopersicum - Ailsa Craig non-long shelf-life genotype	CL	17.645	±	0.859277	0.368703	±	0.0135876	0.240499	±	0.0181271	140.269	±	9.07475	43.6327	±	0.821816	47.5276	±	5.12179	0.111391	±	0.0108445	120.394	±	9.00461	283.433	±	7.8096	41.0138	±	3.15992	NA	±	NA	222.014	±	17.7604	29.039	±	2.527	16.1022	±	0.911083	0.107023	±	0.00469181	Roig-Oliver M, Fullana-Pericàs M, Bota J, Flexas J. 2022. Genotype-dependent changes of cell wall composition influence physiological traits of a long and a non-long shelf-life tomato genotypes under distinct water regimes. Plant J. 112(6):1396-1412.
S. lycopersicum - Ailsa Craig non-long shelf-life genotype	ST WS	5.93117	±	1.24952	0.0852519	±	0.0223766	0.068379	±	0.0145175	76.4708	±	10.185	86.7598	±	6.61269	56.6645	±	3.70077	0.147148	±	0.010877	116.379	±	4.92258	343.569	±	26.5606	65.2242	±	1.67446	NA	±	NA	178.458	±	5.52513	33.851	±	1.4535	11.6221	±	0.576796	0.113546	±	0.00590773	Roig-Oliver M, Fullana-Pericàs M, Bota J, Flexas J. 2022. Genotype-dependent changes of cell wall composition influence physiological traits of a long and a non-long shelf-life tomato genotypes under distinct water regimes. Plant J. 112(6):1396-1412.
S. lycopersicum - "de Ramellet" long shelf-life genotype	CL	20.2296	±	0.16558	0.424635	±	0.0104646	0.131193	±	0.0133573	198.497	±	14.1383	45.973	±	2.21637	60.8009	±	5.54399	0.136618	±	0.0119187	80.9607	±	6.37084	456.61	±	60.4942	27.8733	±	1.09488	NA	±	NA	238.031	±	3.77304	24.0986	±	1.21475	15.2878	±	1.54173	0.134324	±	0.00548964	Roig-Oliver M, Fullana-Pericàs M, Bota J, Flexas J. 2022. Genotype-dependent changes of cell wall composition influence physiological traits of a long and a non-long shelf-life tomato genotypes under distinct water regimes. Plant J. 112(6):1396-1412.
S. lycopersicum - "de Ramellet" long shelf-life genotype	ST WS	7.1675	±	1.34161	0.163663	±	0.0410966	0.0816703	±	0.0103995	94.0499	±	10.121	77.5945	±	10.2146	65.1994	±	3.03906	0.161664	±	0.00848883	98.5845	±	5.71527	419.769	±	24.5789	39.4223	±	2.03161	NA	±	NA	203.787	±	5.06432	25.0241	±	1.36403	12.5279	±	0.513995	0.115186	±	0.00629142	Roig-Oliver M, Fullana-Pericàs M, Bota J, Flexas J. 2022. Genotype-dependent changes of cell wall composition influence physiological traits of a long and a non-long shelf-life tomato genotypes under distinct water regimes. Plant J. 112(6):1396-1412.
G. hirsutum (Zhongmian 425 cultivar)	CL	19.2857	±	0.571429	0.241765	±	0.0158824	0.264	±	0.01	138.462	±	3.84615	79.7706	±	0.15716	56.21	±	1.32	0.24	±	0.01	94.86	±	2.07	35.2	±	1.2	46.36	±	1.28	156.19	±	2.49	229	±	6.42	30.05	±	1.5	20.31	±	0.83	0.2	±	0.01	Yang Y, Yang X, Dai K, He S, Zhao W, Wang S, Zhou Z, Hu W. 2024. Nanoceria-induced variations in leaf anatomy and cell wall composition drive the increase in mesophyll conductance of salt-stressed cotton leaves. Plant Physiol Biochem. 216:109111
G. hirsutum (Zhongmian 425 cultivar)	Salt stress	7	±	0.571429	0.0635294	±	0.00529412	0.08	±	0.008	73.0769	±	2.88462	110.185	±	0.1714	70.74	±	1.29	0.22	±	0.02	98.21	±	3.7	60.21	±	0.55	109.38	±	4.98	163.73	±	5.13	324.52	±	4.77	16.77	±	0.71	11.18	±	0.51	0.25	±	0.02	Yang Y, Yang X, Dai K, He S, Zhao W, Wang S, Zhou Z, Hu W. 2024. Nanoceria-induced variations in leaf anatomy and cell wall composition drive the increase in mesophyll conductance of salt-stressed cotton leaves. Plant Physiol Biochem. 216:109111
G. hirsutum (Zhongmian 425 cultivar)	Salt stress + Nanoceria	9.0986	±	4.16672	0.1213	±	0.0134	0.158	±	0.0175488	106.126	±	0.3	75.009	±	4.166	62.46	±	2	0.23	±	0.01	95.31	±	2.24	55.43	±	0.79	80.03	±	2.36	157.39	±	8.3	264.5	±	9.27	22.29	±	1.07	16.04	±	0.69	0.22	±	0.02	Yang Y, Yang X, Dai K, He S, Zhao W, Wang S, Zhou Z, Hu W. 2024. Nanoceria-induced variations in leaf anatomy and cell wall composition drive the increase in mesophyll conductance of salt-stressed cotton leaves. Plant Physiol Biochem. 216:109111
G. hirsutum (Jimian 14 cultivar)	CL	22.8017	±	1.7961	0.3688	±	0.032522	0.3316	±	0.04136	NA	±	NA	60.2091	±	6.3529	49.61	±	4.72	0.27	±	0.03	50.19	±	2.83	22.97	±	2.39	28.62	±	0.86	175.85	±	5.21	157.97	±	5.96	37.56	±	2.32	14.72	±	0.87	0.21	±	0.02	Hu W, Loka DA, Luo Y, Yu H, Wang S, Zhou Z. 2025. CYTOKININ DEHIDROGENASE suppresion increases intrinsic water-use efficiency and photosynthesis under drought. Plant Physiol. 197(3), kiaf081
G. hirsutum (CR-3)	CL	25.6726	±	1.418	0.4351	±	0.032412	0.3968	±	0.042	NA	±	NA	60.6798	±	4.2354	49.65	±	7.68	0.26	±	0.03	43.21	±	2.05	19.86	±	0.47	35.41	±	0.97	157.76	±	1.75	153.63	±	6.73	42.32	±	1.14	20.97	±	1.06	0.16	±	0.01	Hu W, Loka DA, Luo Y, Yu H, Wang S, Zhou Z. 2025. CYTOKININ DEHIDROGENASE suppresion increases intrinsic water-use efficiency and photosynthesis under drought. Plant Physiol. 197(3), kiaf082
G. hirsutum (CR-13)	CL	21.6387	±	1.7016	0.3569	±	0.0301	0.3416	±	0.0345	NA	±	NA	60.6798	±	4.9413	53.83	±	6.5	0.27	±	0.03	46.89	±	0.67	18.48	±	0.81	36.45	±	2.83	173.23	±	6.82	147.36	±	5.93	43.72	±	2.65	15.24	±	0.71	0.18	±	0.01	Hu W, Loka DA, Luo Y, Yu H, Wang S, Zhou Z. 2025. CYTOKININ DEHIDROGENASE suppresion increases intrinsic water-use efficiency and photosynthesis under drought. Plant Physiol. 197(3), kiaf083
G. hirsutum (Jimian 14 cultivar)	ST WS	10.9955	±	1.22894	0.09348	±	0.01156	0.1272	±	0.0144	NA	±	NA	113.201	±	5.647	56.89	±	5.48	0.33	±	0.03	64.3	±	1.46	21.52	±	0.97	59.63	±	1.57	171.95	±	5.58	144.11	±	4.97	34.31	±	2.16	8.93	±	1.24	0.28	±	0.01	Hu W, Loka DA, Luo Y, Yu H, Wang S, Zhou Z. 2025. CYTOKININ DEHIDROGENASE suppresion increases intrinsic water-use efficiency and photosynthesis under drought. Plant Physiol. 197(3), kiaf084
G. hirsutum (CR-3)	ST WS	14.9427	±	2.31603	0.1053	±	0.018533	0.2595	±	0.01568	NA	±	NA	140.227	±	5.6471	54.34	±	8.2	0.28	±	0.04	55.81	±	1.31	18.48	±	1.14	53.81	±	2.77	175.23	±	5.98	164.89	±	3.33	40.1	±	3.26	13.81	±	1	0.22	±	0.01	Hu W, Loka DA, Luo Y, Yu H, Wang S, Zhou Z. 2025. CYTOKININ DEHIDROGENASE suppresion increases intrinsic water-use efficiency and photosynthesis under drought. Plant Physiol. 197(3), kiaf085
G. hirsutum (CR-13)	ST WS	14.0969	±	1.18168	0.09688	±	0.01154	0.2451	±	0.0219	NA	±	NA	148.895	±	5.6471	56.89	±	3	0.32	±	0.01	56.23	±	1.53	20.34	±	2.04	57.62	±	1.18	168.79	±	6.19	138.41	±	11.85	24.55	±	6.56	13.2	±	0.68	0.23	±	0.01	Hu W, Loka DA, Luo Y, Yu H, Wang S, Zhou Z. 2025. CYTOKININ DEHIDROGENASE suppresion increases intrinsic water-use efficiency and photosynthesis under drought. Plant Physiol. 197(3), kiaf086
H. annuus (Beauté d'automne cultivar)	CL	31.79	±	1.08383	0.53	±	0.0231468	0.25	±	0.0212752	259.13	±	9.371	33.24	±	2.64775	24.58	±	0.707852	NA	±	NA	96.61	±	9.62912	81.78	±	3.13511	43.99	±	3.13319	210.06	±	21.3049	NA	±	NA	NA	±	NA	NA	±	NA	NA	±	NA	Roig-Oliver M, Bresta P, Nikolopoulos D, Bota J, Flexas J. 2025. Dynamics of pectins and photosynthetic traits in sunflower and tomato subjected to gradual recoveries preceded by water deprivation. Phys Plant, 10.1002/PPL.70338
H. annuus (Beauté d'automne cultivar)	ST WS	22.27	±	2.33177	0.29	±	0.0520573	0.19	±	0.00941748	206.2	±	14.6006	68.24	±	14.8595	23.67	±	1.59698	NA	±	NA	82.03	±	5.41483	116.31	±	14.5678	52.16	±	4.19145	227.72	±	27.8579	NA	±	NA	NA	±	NA	NA	±	NA	NA	±	NA	Roig-Oliver M, Bresta P, Nikolopoulos D, Bota J, Flexas J. 2025. Dynamics of pectins and photosynthetic traits in sunflower and tomato subjected to gradual recoveries preceded by water deprivation. Phys Plant, 10.1002/PPL.70339
S. lycopersicum - "de Ramellet" long shelf-life genotype	CL	13.51	±	0.592834	0.24	±	0.00363574	0.11	±	0.00731369	116.45	±	8.88713	35.08	±	3.65213	39.08	±	12.3492	NA	±	NA	55.83	±	1.86154	437.8	±	69.9947	25.79	±	1.18585	465.75	±	63.6748	NA	±	NA	NA	±	NA	NA	±	NA	NA	±	NA	Roig-Oliver M, Bresta P, Nikolopoulos D, Bota J, Flexas J. 2025. Dynamics of pectins and photosynthetic traits in sunflower and tomato subjected to gradual recoveries preceded by water deprivation. Phys Plant, 10.1002/PPL.70340
S. lycopersicum - "de Ramellet" long shelf-life genotype	ST WS	8.82	±	1.13382	0.13	±	0.0283932	0.08	±	0.011002	78.2	±	8.11849	51.58	±	10.781	22.18	±	0.914794	NA	±	NA	83.4	±	2.65111	153.232	±	13.9915	48.21	±	3.71904	291.331	±	18.3099	NA	±	NA	NA	±	NA	NA	±	NA	NA	±	NA	Roig-Oliver M, Bresta P, Nikolopoulos D, Bota J, Flexas J. 2025. Dynamics of pectins and photosynthetic traits in sunflower and tomato subjected to gradual recoveries preceded by water deprivation. Phys Plant, 10.1002/PPL.70341
